# Supplementary material for: Valorized Shrimp Shell-Derived Aerogel for Trace Enrofloxacin Removal from Aquaculture Wastewater: Adsorption Performance and Mechanisms Exploration
Source: Gels. 2026 Mar 15;12(3):247. doi: 10.3390/gels12030247 (PMC13025983; doi:10.3390/gels12030247)
Supplement: Supplementary file 1 [file gels-12-00247-s001.zip]

Archive with 1 entries (1 files):
- gels-4160583-supplementary.pdf
